# Supplementary material for: Cholecystokinin coordinates gonadotropin-dependent and independent pathways to orchestrate zebrafish gonadal development
Source: Nat Commun. 2026 Apr 18;17:5392. doi: 10.1038/s41467-026-72039-x (PMC13275923; doi:10.1038/s41467-026-72039-x)
Supplement: Supplementary file 7 — Source Data [file 41467_2026_72039_MOESM7_ESM.xlsx]

## Sheet: Fig. 1c
	Wild Type							cck1-/-							cck2-/-							cck1-/-;cck2-/-
spermatogonia	7.47221	7.69184	6.59017	9.54591	12.2686	11.3789	6.43378	9.54315	19.5915	20.4354	19.6785	19.3837	17.0945	13.0215	14.1078	11.0192	23.4423	9.49066	25.616	17.7478	16.9914	62.0793	70.7578	59.4395	74.0371	60.4212	77.3149	66.1656
spermatocytes	37.2394	41.5103	38.8378	31.583	29.8628	51.97	46.4899	44.5079	30.8833	35.3312	38.6427	52.7568	54.6063	44.7089	31.4782	41.2302	25.2112	36.4376	31.9429	37.1094	52.3662	24.9445	16.0197	29.6694	6.65467	23.882	16.1976	19.9195
spermatids	11.5703	9.42844	11.5532	9.10723	6.31596	9.86841	6.59008	3.75762	14.5152	17.1646	6.04099	5.82706	4.78739	3.63397	3.32288	6.28403	11.2742	4.85616	3.88183	5.61492	5.70987	0	0	0	0	0	0	0
spermatozoa	30.9323	32.5157	32.7462	28.135	33.3004	20.0318	34.9624	29.0776	12.0877	22.8327	18.348	5.15103	11.4042	9.04829	19.6369	17.4861	20.0815	20.2255	14.8608	16.2859	4.42116	0	0	0	0	0	0	0
other	12.7858	8.8537	10.2727	21.6288	18.2523	6.75097	5.52381	13.1213	22.9222	4.23605	17.2898	16.8814	12.1076	29.5873	31.4541	23.9805	19.9908	28.9901	23.6985	23.242	20.5114	12.9763	13.2225	10.8911	19.3083	15.6967	6.48749	13.9149
	Wild Type							cck1-/-							cck2-/-							cck1-/-;cck2-/-
primary-growth	48.688	44.1598	44.319	51.8518	45.8599	47.6191		55.5704	53.4408	44.4545	58.8745	56.2579	48.0544		53.4884	47.5806	47.3684	47.9167	51.5782	42.4866		0	0	0	0	0	0
pre-vitellogenic	8.74636	11.5096	14.9985	9.25926	10.5096	12.6984		15.3867	23.2775	23.7273	14.2857	22.5045	22.8273		16.2791	12.9032	21.0526	20.8333	18.069	14.7002		0	0	0	0	0	0
early-vitellogenic	6.99709	11.8911	8.22387	9.25926	10.1911	9.52381		9.46032	7.26614	16.6667	7.35931	5.25078	13.7667		9.30233	12.0968	7.89474	8.33333	7.68234	14.2951		0	0	0	0	0	0
mid-vitellogenic	5.53936	6.40637	7.98413	7.40741	7.00637	6.98413		9.32611	9.74999	8.09091	8.22511	8.73553	9.19091		11.6279	11.2903	15.7895	16.6667	12.1179	14.3903		0	0	0	0	0	0
full-grown	30.0292	26.0331	24.4745	22.2222	26.4331	23.1746		10.2564	6.26562	7.06061	11.2554	7.25123	6.16062		9.30233	16.129	7.89474	6.25	10.5523	14.125		0	0	0	0	0	0

## Sheet: Fig. 1e
Sex ratio analysis
		Female	male
	WT	50	50
	cck1-/-	31	69
	cck2-/-	30	70
	cck1-/-;cck2-/-	0	100
Gonadosomatic index (GSI) measurements
		WT	cck1-/-	cck2-/-	cck1-/-;cck2-/-
	male	1.45	0.783655	0.704225	0.08
		0.98	0.938849	0.86415	0.08
		1.07	1.08143	0.347567	0.05
		1.06	0.860209	0.400356	0.05
		1.04	0.81653	0.367797	0.06
		1.23	0.637801	0.747826	0.04
		1.19	0.795096	0.965434	0.07
	female	13.3885	17.1831	16.3578	0
		25.6031	13.8528	13.9321	0
		18.3253	15.896	13.7037	0
		22.9687	14.0053	18.4906	0
		22.3689	12.6578	8.21058	0
		16.6522	9.77745	9.28533	0
spawing success
	wt♀ × wt♂	cck1-/-♀ × cck1-/-♂	cck2-/-♀ × cck2-/-♂	wt♀ × cck1-/-；cck2-/-♂
	85.7143	50	28.5714	0
	78.5714	35.7143	21.4286	0
	100	57.1428	28.5714	0
fetilization
	wt♀ × wt♂	cck1-/-♀ × cck1-/-♂	cck2-/-♀ × cck2-/-♂	wt♀ × cck1-/-；cck2-/-♂
	78.57	29.22	0	0
	88.75	47.05	54.38	0
	93.15	1.72	0	0
	95.53	46.57	21.45	0
	83.33	24.58	31.28	0
	94.55	37.16	42.46	0
	66.47	53.96	11.25	0
	83.29	63.37	16.23	0
	95.36	41.96	17.48	0
	77.48	19.35	25.36	0
embryos/clutch
	wt♀ × wt♂	cck1-/-♀ × cck1-/-♂	cck2-/-♀ × cck2-/-♂	wt♀ × cck1-/-；cck2-/-♂
	196	0	213	0
	258	0	0	0
	199	0	0	0
	409	345	0	0
	470	365	523	0
	246	475	439	0
	386	530	460	0
	289	0	0	0
	170	268	0	0
	0	0	0	0

## Sheet: Fig. 1f
Body length	cck1+/-;cck2+/-	cck1-/-;cck2-/-		body weight	cck1+/-;cck2+/-	cck1-/-;cck2-/-			feeding rate	cck1+/-;cck2+/-	cck1-/-;cck2-/-
	314	297			310	322				2.30478	3.52213
	234	315			302	325				2.77343	3.9548
	291	284			303	335				1.8417	3.72653
	202	314			271	325				3.84232	4.06881
	302	327			312	315				2.57691	3.70066
	243	302			285	314				2.58398	4.19861
	257	310			314	320				3.71651	3.66289
	317	292			323	315				3.40557	3.21058
	242	377			304	325				2.16282	3.60907
										3.17986	3.35161
										1.33748	3.4005
										3.05707	2.76766
										3.40237	3.27056
										1.67015	3.41908
										2.35756	3.62514
										2.67691	2.97374
										2.57398	3.27869
										2.71343	3.74862

## Sheet: Fig. 2a
			cckar
					CCK1				CCK2
				CTR	0.944763	0.815204	1.12924	1.11079	1.06257	0.886892	1.01099	1.03955
				-9	0.898321	1.171	0.958923	1.14973	1.13176	1.17275	1.28759	1.29765
				-8	0.948954	1.0553	1.09019	0.819554	1.173	1.59635	1.46705	1.44053
				-7	0.880964	1.13659	1.21602	1.11203	2.00559	2.2462	1.81475	1.9888
				-6	1.05198	1.3755	1.16863	0.834302	2.43039	2.53568	2.76478	2.83769
				-5	1.14055	1.08977	1.36482	1.04373	2.33098	2.66834	2.82711	2.91596
			cckbra
					CCK1				CCK2
				CTR	0.949024	0.962888	1.18607	0.90202	1.04869	0.843339	1.04352	1.06445
				-9	1.00402	0.853855	0.923439	0.99165	1.33145	1.14959	1.09988	1.30142
				-8	1.11454	0.765324	0.735653	1.15653	0.937239	1.36474	1.13912	1.2114
				-7	1.06855	1.49254	0.985113	1.18898	1.46526	1.12129	1.66705	1.41819
				-6	2.31947	2.05057	2.54535	2.67959	2.08835	2.17876	2.18197	2.47881
				-5	2.16482	2.72917	2.37734	2.74231	1.91932	2.24618	2.28878	2.08221
			cckbrb
					CCK1				CCK2
				CTR	1.19951	1.17178	0.869554	0.759166	1.33744	1.20337	0.744263	0.714919
				-9	1.17078	1.54961	1.456	1.28392	1.16504	1.01287	1.0432	1.29485
				-8	1.34028	1.12319	1.3136	1.14877	0.932251	1.82391	2.20068	1.05583
				-7	1.88265	1.75479	1.4336	1.6002	2.28586	2.31247	2.08786	2.47899
				-6	2.57838	2.33418	2.46722	2.87006	2.62134	3.57661	2.2529	2.91514
				-5	2.1134	2.26019	2.70646	2.74127	3.44102	4.05091	3.81576	3.33173

## Sheet: Fig. 2b
Proportions of gonadal cells at different developmental stages.
		cckbrb+/+							cckbrb-/-
	spermatogonia	6.48156	6.82887	5.62228	7.37016	9.03925	9.47413	4.67353	69.816	75.7242	66.0526	67.6657	70.4082	55.9962	64.782
	spermatocytes	38.9311	42.4628	40.4772	35.7807	35.1633	51.6402	47.4502	19.9519	20.1171	19.8125	27.1893	13.2425	26.7395	12.0732
	spermatids	10.0364	8.37063	9.85636	7.03147	4.65347	8.21651	4.78707	0	0	0	0	0	0	0
	spermatozoa	33.4602	28.8677	35.2802	33.1185	37.696	25.0482	25.3969	0	0	0	0	0	0	0
	other	11.0907	13.47	8.76395	16.6991	13.4479	5.6209	17.6922	10.2321	4.15871	14.135	5.14511	16.3493	17.2643	23.1449
Sex ratio analysis.
		Female	male
	cckbrb+/+	50	50
	cckbrb-/-	0	100
Gonadosomatic index (GSI) measurements
	cckbrb+/+	cckbrb-/-
	0.8354	0.223
	1.1211	0.2469
	0.7727	0.1584
	0.7942	0.0922
	0.7113	0.1
	0.7087	0.1413
	0.9906	0.1498
	0.9333	0.1891
	0.6757	0.1474
	1.1725	0.1469
	0.8333	0.1705
	0.9231	0.1636
	1.0915	0.1953
	0.7607	0.1491
	0.7242	0.1407

## Sheet: Fig. 2e
	♂	♀	♂	♀
	cckbrb+/+	cckbrb+/+	cckbrb-/-	cckbrb+/+
Chase	65		4
	96		5
	83		1
	51		1
	31		1
	76		3
	58		2
	43		3
	15		4
	36		4
	49		1
	49		11
	52		3
	67		3
	49		6
	39		4
	79		7
	58		5
	14		1
	71		6
	83		4
	76		4
	24		9
	13		5
Tail-Nose	5		2
	6		1
	3		3
	11		3
	0		4
	16		0
	0		1
	19		2
	9		1
	6		5
	9		3
	14		6
	19		3
	7		4
	11		3
	2		7
	3		3
	4		6
	2		2
	3		0
	3		1
	4		1
	5		5
	1		6
Encirle	5		0
	3		1
	3		2
	2		1
	2		0
	9		0
	2		2
	3		0
	3		2
	4		2
	4		1
	5		1
	5		1
	3		1
	5		0
	1		2
	5		1
	13		1
	7		0
	9		5
	5		4
	7		6
	11		3
	13		4
Zig-Zag	4		0
	0		0
	3		2
	5		1
	1		0
	5		0
	7		0
	2		0
	2		0
	6		1
	7		0
	5		0
	6		0
	2		1
	4		0
	9		0
	1		0
	8		0
	6		1
	3		2
	2		0
	4		0
	1		1
	0		2
Quiver	5		0
	8		0
	9		0
	0		0
	2		0
	3		0
	6		0
	5		0
	3		0
	4		0
	4		0
	9		0
	3		0
	0		0
	6		0
	1		0
	0		0
	6		0
	5		0
	3		0
	6		0
	3		0
	1		0
	6		0

## Sheet: Fig. 3b
fshb
		WT			cck1-/-			cck2-/-			cck1-/-;cck2-/-			cckbrb-/-
	male	106.14	96.37	97.48	21.28	13.31	28.95	35.69	27.53	42.18	2.06	3.71	2.77	10.12	11.79	3.57
	female	90.46	85	111.37	36.17	43.65	57.36	27.56	28.23	40.23
lhb
		WT			cck1-/-			cck2-/-			cck1-/-;cck2-/-			cckbrb-/-
	male	92.51	96.67	110.81	40.59	33.76	10.819	38.18	43.56	36.95	0.61	0.46	0.8	0.51	0.36	0.91
	female	73.12	135.53	91.34	52.31	44.66	27.32	30.24	31.84	11.82

## Sheet: Fig. 3e
	WT				CCK1				CCK2
male	137.542	58.0444	123.144	81.2701	290.402	197.189	374.799	221.489	302.155	387.845	183.879	371.396
female	68.0838	98.9727	80.3543	152.589	413.324	231.263	275.673	435.623	334.479	398.692	490.402	364.214

## Sheet: Fig. 3f
CTR	CCK1	CCK2
127.679	230.902	385.013
107.266	227.439	323.359
97.6263	242.556	316.676
67.4293	197.002	295.719

## Sheet: Fig. 3g
		WT						cck1-/-						cck2-/-						cck1-/-;cck2-/-						cckbrb-/-
	male	80.8219	127.381	93.0312	94.596	87.4295	116.747	57.6987	69.2789	57.2569	61.2298	70.1821	48.06	61.3359	56.7639	45.2457	39.8542	73.5278	27.1413	14.9049	30.5165	30.1973	35.9665	27.2392	32.4065	20.5987	13.5157	31.0264	17.0079	23.8249	41.3695
	female	84.5591	118.616	106.825	80.2938	85.023	124.683	43.5638	50.9241	36.8363	62.5421	51.5421	59.0104	70.1254	77.0198	70.1954	72.1046	60.2394	56.3548

[truncated: 25 more sheets: Fig. 3h, Fig. 3i, Fig. 3j, Fig. 3k, Fig. 4a, Fig. 4b, Fig. 4c, Fig. 5c, Supplementary Fig. 1, Supplementary Fig. 3, Supplementary Fig. 4, Supplementary Fig. 5, Supplementary Fig. 6, Supplementary Fig. 9a, Supplementary Fig. 9b, Supplementary Fig. 10c, Supplementary Fig. 10e, Supplementary Fig. 13, Supplementary Fig. 14, Supplementary Fig. 16 …]
